# Supplementary material for: Ribosome profiling of porcine reproductive and respiratory syndrome virus reveals novel features of viral gene expression
Source: eLife. 2022 Feb 28;11:e75668. doi: 10.7554/eLife.75668 (PMC9000960; doi:10.7554/eLife.75668)
Supplement: Figure 6—source data 1. — Sheet 1: output from running PRICE on the North American (NA) PRRSV libraries, filtered to select viral ORFs with false discovery rate (FDR)-corrected p-value<0.05. Columns and outputs are as described in the PRICE manual (output file ${prefix}.orfs.tsv), with two additional columns: ‘ORF name’, giving the assigned ORF names, and ‘FDR-corrected p value’, giving the p-value after Benjamini–Hochberg correction for multiple testing. Novel ORFs identified in this study are written in bold. Note that some canonical ORFs have differences in start codon designation compared to the reference genome annotation. Sheet 2: output from running PRICE on the European PRRSV libraries. Results were filtered to select viral ORFs with FDR-corrected p-value<0.05, and results for canonical ORFs with p-values>0.05 (E, 5a and nsp2TF transframe) were appended. Table as described for sheet 1. [file elife-75668-fig6-data1.xlsx]

## Sheet: NA_PRRSV
PRICE output for NA PRRSV, filtered for viral ORFs with FDR-corrected p value < 0.05
ORF name	Gene	Id	Location	Candidate Location	Codon	Type	Start	Range	p value	FDR-corrected p value	noCHX_Ribo_6hpi_WT_1	noCHX_Ribo_6hpi_WT_2	noCHX_Ribo_6hpi_KO2_1	noCHX_Ribo_6hpi_KO2_2	noCHX_Ribo_9hpi_WT_1	noCHX_Ribo_9hpi_WT_2	noCHX_Ribo_9hpi_WT_3	noCHX_Ribo_9hpi_WT_4	noCHX_Ribo_9hpi_KO2_1	noCHX_Ribo_9hpi_KO2_2	noCHX_Ribo_9hpi_KO2_3	noCHX_Ribo_9hpi_KO2_4	noCHX_Ribo_12hpi_WT_1	noCHX_Ribo_12hpi_WT_2	noCHX_Ribo_12hpi_KO2_1	noCHX_Ribo_12hpi_KO2_2	Total
uORF	PRRSV_ORF1b	PRRSV_gRNA_uORF_8	KC469618.1+:23-56	KC469618.1+:23-56	ATG	uORF	0.32	0.58	0.0048946	0.0121498	22.3	38	10	13.7	5664	3975.2	616.6	4236.5	8060.2	942.5	1599.2	409.9	37514.3	2894.6	17772.8	16748.4	100518
ORF1a	PRRSV_ORF1b	PRRSV_gRNA_uoORF_1	KC469618.1+:2248-7702	KC469618.1+:160-7702	CTG	uoORF	0.35	0.27	0	0	4294.8	3107	1816.6	2028.1	157734	59378	8779.3	36772.1	196963	20272.7	26944.1	6126.7	34444.4	11397.9	35057.4	29705.7	634822
nsp2-iORF	PRRSV_ORF1b	PRRSV_gRNA_uORF_112	KC469618.1+:2642-2750	KC469618.1+:2642-2750	AAG	uORF	0.36	0.43	0.0084509	0.0205383	1.9	1.8	0	0.6	103.1	29.1	4.2	15.2	79	8.4	12.7	1.6	29.5	11.9	16.7	17	332.6
nsp2TF transframe	PRRSV_ORF1b	PRRSV_gRNA_uORF_15	KC469618.1+:3881-4397	KC469618.1+:3881-4397	AGG	uORF	0.08	0.57	0	0	103.8	90.7	7.9	12.7	6126.7	2544.2	314	2009.7	1279.6	178.8	197.9	70.5	1445	479	255.1	250.4	15365.9
ORF1b	PRRSV_ORF1b	PRRSV_gRNA_Trunc_6	KC469618.1+:7815-12072	KC469618.1+:7695-12072	GTG	Trunc	0.26	0.09	0	0	435	307.9	202.6	222.9	31534.7	14340.6	2505.6	8105.7	36587.8	4519.8	6171.8	1296.4	24504.4	6660.5	21285.6	17102.7	175784
nsp9-iORF	PRRSV_ORF1b	PRRSV_gRNA_iORF_92	KC469618.1+:9436-9523	KC469618.1+:9430-9523	CTG	iORF	0.47	0.4	0.0077515	0.0189175	1	0.9	1.9	0.1	117.5	61.5	26.1	40.1	125.1	18	27	0.8	72.2	36.7	59.4	41.4	629.7
nsp10-iORF1	PRRSV_ORF1b	PRRSV_gRNA_iORF_57	KC469618.1+:9718-9790	KC469618.1+:9613-9790	ATT	iORF	0.55	0.3	0.0031015	0.0078099	1	0	0	2	83.4	63.1	6.1	23.4	87.6	8.4	24.8	6.5	56.2	20.4	50.5	36	469.4
nsp10-iORF2	PRRSV_ORF1b	PRRSV_gRNA_iORF_36	KC469618.1+:10651-10819	KC469618.1+:10534-10819	ATT	iORF	0.35	0.36	0.00028606	0.00077455	0	2.7	0	1.1	278.3	134.9	23.8	70.4	371.9	52.1	56	16.5	552.8	126.5	396.8	406.1	2489.9
nsp10-iORF3	PRRSV_ORF1b	PRRSV_gRNA_iORF_62	KC469618.1+:10844-10880	KC469618.1+:10844-10880	ATG	iORF	0.23	0.6	0.00068607	0.00181562	0.1	0.1	1	0	80.9	29.3	1.9	12	77.9	13	19.4	1.3	458.3	28.1	244.5	211.4	1179.3
nsp11-iORF1	PRRSV_ORF1b	PRRSV_gRNA_iORF_33	KC469618.1+:11068-11173	KC469618.1+:11068-11173	ATG	iORF	0.6	0.56	7.0458e-05	0.000195928	1	1.6	3	0	442.2	138.8	43.4	156.3	546.8	58.8	87.3	22.4	583.6	198.8	660.5	525.2	3469.8
nsp11-iORF2	PRRSV_ORF1b	PRRSV_gRNA_iORF_39	KC469618.1+:11287-11428	KC469618.1+:11284-11428	TTG	iORF	0.22	0.15	6.3555e-05	0.000177087	1.9	0	1.3	1.9	262.3	152	15.9	90.1	276	63	66.9	17.2	551.2	129.7	388.4	357.5	2375.5
nsp11-iORF3	PRRSV_ORF1b	PRRSV_gRNA_iORF_38	KC469618.1+:11396-11501	KC469618.1+:11387-11501	ACG	iORF	0.33	0.54	0.00070008	0.00185119	1.2	0.1	0.2	4	373.7	293.2	24.7	97.6	435.6	75	96	22	440	108.2	330.6	334.5	2636.4
nsp12-iORF	PRRSV_ORF1b	PRRSV_gRNA_iORF_13	KC469618.1+:11773-12019	KC469618.1+:11644-12019	ATT	iORF	0.45	0.18	0	0	5.1	1.1	1.6	3.9	1699.2	687.1	119.5	599.8	2672	330.9	468.8	84.5	2961.9	1101.7	3037.2	2461.6	16235.8
GP2	PRRSV_ORF1b	PRRSV_gRNA_dORF_5	KC469618.1+:12073-12844	KC469618.1+:12073-12844	ATG	dORF	0.4	0.07	0	0	2.7	2.4	3.3	8.1	21385.3	12823.2	1909.3	10217.2	32076.2	5299.9	6860.3	1303.5	36858.2	7820.1	27389.9	23114.5	187074
E	PRRSV_ORF1b	PRRSV_gRNA_dORF_10	KC469618.1+:12108-12300	KC469618.1+:12078-12300	ATT	dORF	0.31	0.55	1.0408e-16	3.66032e-16	1	0.6	1	1.2	2995.2	1595.5	173.9	1533.9	5372.2	742.5	1039.1	202.8	9137	1793.2	9748.2	8113	42450.4
GP2-iORF	PRRSV_ORF1b	PRRSV_gRNA_dORF_21	KC469618.1+:12296-12392	KC469618.1+:12296-12392	ATG	dORF	0.47	0.42	0.0009713	0.00255077	0	0	0.3	0	686.4	259	33.4	286.9	1167.3	96.4	184	31.9	1613.9	535.2	1671.9	1379.5	7946
GP3	PRRSV_ORF1b	PRRSV_gRNA_dORF_4	KC469618.1+:12696-13461	KC469618.1+:12696-13461	ATG	dORF	0.31	0.55	0	0	7.1	5.5	2.4	4.9	25485.6	13679.3	1809.2	9907.5	41218.4	6276.8	8293	1380.2	45833.9	12791.3	35151.4	29108.6	230955
GP3-iORF	PRRSV_ORF1b	PRRSV_gRNA_dORF_22	KC469618.1+:13102-13240	KC469618.1+:13102-13240	ATG	dORF	0.26	0.56	0.0016566	0.00426851	1	1	1	1.6	571	476.7	50.6	340.4	1435.5	223	263.6	54	1628.8	178	1261.8	1188.7	7676.6
GP4	PRRSV_ORF1b	PRRSV_gRNA_dORF_7	KC469618.1+:13265-13778	KC469618.1+:13265-13778	GTG	dORF	0.41	0.21	0	0	8.8	5.9	11.2	5.3	14434	7457.3	1084.9	6738.6	28244.6	3510	6184.1	894.7	32400.5	12724	28768.9	25424	167897
GP4-iORF	PRRSV_ORF1b	PRRSV_gRNA_dORF_30	KC469618.1+:13515-13569	KC469618.1+:13509-13569	ATT	dORF	0.47	0.24	0.0039236	0.00980294	0	0	0.1	0	481.8	179.3	23.7	204.9	686.3	108.9	134.6	28.3	476.1	375.4	439.7	504.9	3644.1
5a	PRRSV_ORF1b	PRRSV_gRNA_dORF_9	KC469618.1+:13784-13934	KC469618.1+:13778-13934	AAG	dORF	0.31	0.3	0	0	1.1	3	0	3.2	5950.3	2621.4	269.5	2071.8	9806.6	732.4	1135.3	253.1	15850.4	3616.1	11263.3	9704.9	63282.4
GP5	PRRSV_ORF1b	PRRSV_gRNA_dORF_3	KC469618.1+:13788-14391	KC469618.1+:13788-14391	ATG	dORF	0.24	0.28	0	0	9.4	12	5.4	11.8	58242.6	27108.6	4610.1	23427	114155	16171.6	19748.4	4107.5	122997	29098.7	114018	93536.9	627260
M	PRRSV_ORF1b	PRRSV_gRNA_dORF_2	KC469618.1+:14375-14900	KC469618.1+:14375-14900	ATG	dORF	0.27	0.55	0	0	16.4	6.1	4.4	19.2	64897.6	27903.6	5313.5	25582.3	114130	14632.8	21752.2	3577.5	129087	28092.4	113407	92372.1	640795
M-iORF	PRRSV_ORF1b	PRRSV_gRNA_dORF_28	KC469618.1+:14391-14463	KC469618.1+:14391-14463	ATG	dORF	0.53	0.6	0.001188	0.00310029	0	0	0.8	0	314	161.7	15.7	147.5	462.9	56.2	107.8	12.2	1215.8	243.2	954.9	725.9	4418.6
N	PRRSV_ORF1b	PRRSV_gRNA_dORF_0	KC469618.1+:14889-15261	KC469618.1+:14889-15261	ATG	dORF	0.32	0.55	0	0	15.2	16	10.5	18	81188.4	38165.3	6703.9	36543.7	158584	19320.1	27068.2	4601.6	194685	57552.5	172172	134796	931440

## Sheet: EU_PRRSV
PRICE output for EU PRRSV, filtered for viral ORFs with FDR-corrected p value < 0.05
ORF name	Gene	Id	Location	Candidate Location	Codon	Type	Start	Range	p value	FDR-corrected p value	CHX_Ribo_8hpi_WT_1	CHX_Ribo_8hpi_WT_2	Total
ORF1a	PRRSV_EU_ORF1b	PRRSV_EU_gRNA_uoORF_0	PRRSV_EU_vaccine_strain_Lior+:1211-7190	PRRSV_EU_vaccine_strain_Lior+:86-7190	ATT	uoORF	0.22	0.09	0	0	41532.9	16760.4	58293.3
nsp2-iORF1	PRRSV_EU_ORF1b	PRRSV_EU_gRNA_uORF_102	PRRSV_EU_vaccine_strain_Lior+:2038-2062	PRRSV_EU_vaccine_strain_Lior+:2023-2062	AGG	uORF	0.24	0.22	0.026364	0.0361483	33.4	16.5	49.9
nsp2-iORF2	PRRSV_EU_ORF1b	PRRSV_EU_gRNA_uORF_96	PRRSV_EU_vaccine_strain_Lior+:2161-2230	PRRSV_EU_vaccine_strain_Lior+:2161-2230	GTG	uORF	0.19	0.16	0.00025676	0.000395158	36.5	36.4	72.9
ORF1b	PRRSV_EU_ORF1b	PRRSV_EU_gRNA_Trunc_4	PRRSV_EU_vaccine_strain_Lior+:7201-11563	PRRSV_EU_vaccine_strain_Lior+:7201-11563	TTG	Trunc	0.16	0.21	0	0	18432.2	6981.3	25413.5
nsp9-iORF1	PRRSV_EU_ORF1b	PRRSV_EU_gRNA_iORF_107	PRRSV_EU_vaccine_strain_Lior+:7209-7239	PRRSV_EU_vaccine_strain_Lior+:7209-7239	CTG	iORF	0.25	0.26	0.0027016	0.00392237	22.7	11.7	34.4
nsp9-iORF2	PRRSV_EU_ORF1b	PRRSV_EU_gRNA_iORF_72	PRRSV_EU_vaccine_strain_Lior+:7790-7967	PRRSV_EU_vaccine_strain_Lior+:7790-7967	ATG	iORF	0.15	0.24	0.0095448	0.0134516	100.1	29	129.1
nsp9-iORF3	PRRSV_EU_ORF1b	PRRSV_EU_gRNA_iORF_128	PRRSV_EU_vaccine_strain_Lior+:8400-8427	PRRSV_EU_vaccine_strain_Lior+:8400-8427	ATG	iORF	0.31	0.24	0.00057575	0.000866667	22.7	7.2	29.8
nsp10-iORF1	PRRSV_EU_ORF1b	PRRSV_EU_gRNA_iORF_67	PRRSV_EU_vaccine_strain_Lior+:9200-9224	PRRSV_EU_vaccine_strain_Lior+:9152-9224	ATC	iORF	0.31	0.3	0.0087083	0.0123223	57.4	10	67.4
nsp10-iORF2	PRRSV_EU_ORF1b	PRRSV_EU_gRNA_iORF_74	PRRSV_EU_vaccine_strain_Lior+:9710-9926	PRRSV_EU_vaccine_strain_Lior+:9710-9926	CTG	iORF	0.15	0.32	0.012113	0.0169221	68.6	37.9	106.5
nsp10-iORF3	PRRSV_EU_ORF1b	PRRSV_EU_gRNA_iORF_85	PRRSV_EU_vaccine_strain_Lior+:10259-10310	PRRSV_EU_vaccine_strain_Lior+:10259-10310	CTG	iORF	0.18	0.33	0.0011855	0.00176517	60.6	43.9	104.5
GP2	PRRSV_EU_ORF1b	PRRSV_EU_gRNA_dORF_7	PRRSV_EU_vaccine_strain_Lior+:11570-12323	PRRSV_EU_vaccine_strain_Lior+:11570-12323	GTG	dORF	0.2	0.29	0	0	9319.5	3777.3	13096.8
GP3	PRRSV_EU_ORF1b	PRRSV_EU_gRNA_dORF_6	PRRSV_EU_vaccine_strain_Lior+:12271-12979	PRRSV_EU_vaccine_strain_Lior+:12148-12979	ACG	dORF	0.22	0.16	1.0473e-06	1.84682e-06	10216.9	3792	14008.9
GP4	PRRSV_EU_ORF1b	PRRSV_EU_gRNA_dORF_5	PRRSV_EU_vaccine_strain_Lior+:12723-13275	PRRSV_EU_vaccine_strain_Lior+:12723-13275	ATG	dORF	0.24	0.19	0	0	14462.1	5830	20292.1
GP5	PRRSV_EU_ORF1b	PRRSV_EU_gRNA_dORF_2	PRRSV_EU_vaccine_strain_Lior+:13301-13877	PRRSV_EU_vaccine_strain_Lior+:13301-13877	TTG	dORF	0.3	0.2	0	0	28205.1	11669.9	39875
M	PRRSV_EU_ORF1b	PRRSV_EU_gRNA_dORF_3	PRRSV_EU_vaccine_strain_Lior+:13966-14386	PRRSV_EU_vaccine_strain_Lior+:13966-14386	GTG	dORF	0.32	0.21	0	0	25104.9	10897.9	36002.9
N	PRRSV_EU_ORF1b	PRRSV_EU_gRNA_dORF_1	PRRSV_EU_vaccine_strain_Lior+:14405-14762	PRRSV_EU_vaccine_strain_Lior+:14405-14762	AAG	dORF	0.28	0.29	0	0	36474.6	16753.6	53228.2
PRICE output for EU PRRSV, canonical ORFs where FDR-corrected p value > 0.05
ORF name	Gene	Id	Location	Candidate Location	Codon	Type	Start	Range	p value	FDR-corrected p value	CHX_Ribo_8hpi_WT_1	CHX_Ribo_8hpi_WT_2	Total
nsp2TF transframe	PRRSV_EU_ORF1b	PRRSV_EU_gRNA_uORF_17	PRRSV_EU_vaccine_strain_Lior+:3345-3855	PRRSV_EU_vaccine_strain_Lior+:3345-3855	TTG	uORF	0.25	0.1	0.85313	0.912187	812.2	341.7	1153.9
E	PRRSV_EU_ORF1b	PRRSV_EU_gRNA_dORF_8	PRRSV_EU_vaccine_strain_Lior+:11659-11791	PRRSV_EU_vaccine_strain_Lior+:11608-11791	ATT	dORF	0.32	0.18	0.86128	0.919879	3796.6	1099.3	4895.9
5a	PRRSV_EU_ORF1b	PRRSV_EU_gRNA_dORF_18	PRRSV_EU_vaccine_strain_Lior+:13315-13408	PRRSV_EU_vaccine_strain_Lior+:13276-13408	TTG	dORF	0.25	0.09	0.99995	1	499.2	190.1	689.3
